# Supplementary material for: A Portable, Neurostimulation-Integrated, Force Measurement Platform for the Clinical Assessment of Plantarflexor Central Drive
Source: Bioengineering (Basel). 2024 Jan 30;11(2):137. doi: 10.3390/bioengineering11020137 (PMC10885982; doi:10.3390/bioengineering11020137)
Supplement: Supplementary file 1 [file bioengineering-11-00137-s001.zip]

Archive with 3 entries (3 files):
- Data S1. Device Comparison Neurotypical Data.xlsx
- Data S2. CEDRS Central Drive Neurotypical Data.xlsx
- Data S3. CEDRS Central Drive Post-Stroke Data.xlsx
