# Supplementary material for: A Portable, Neurostimulation-Integrated, Force Measurement Platform for the Clinical Assessment of Plantarflexor Central Drive
Source: Bioengineering (Basel). 2024 Jan 30;11(2):137. doi: 10.3390/bioengineering11020137 (PMC10885982; doi:10.3390/bioengineering11020137)
Supplement: Supplementary file 1 [file bioengineering-11-00137-s001.zip › Data S1. Device Comparison Neurotypical Data.xlsx]

## Sheet: Sheet1
Data file S1. Device Comparison: Neurotypical Data
Related contents:		1. Results: Experiment #1 Device Accuracy
		2. Figure 2
Participant	Maximum Voluntary Contraction HUMAC-Norm (ft-lbs.)	Maximum Voluntary Contraction CEDRS (ft-lbs.)
P1	83.3094	88.5096
P2	93.2519	90.6775
P3	74.2993	66.9488
P4	92.8139	102.365
P5	62.9066	75.3911
P6	94.1976	90.052
P7	64.4128	71.7715
P8	72.3017	76.5743
P9	64.8175	66.1627
P10	58.0448	60.2309
P11	58.6489	54.0026
P12	73.7449	92.3349
P13	74.8854	75.3278
P14	77.2912	83.1529
P15	65.2139	69.2456
P16	72.6865	76.7927
Average	73.9266	77.4712
STD	11.4625	12.5608
