# Supplementary material for: A Portable, Neurostimulation-Integrated, Force Measurement Platform for the Clinical Assessment of Plantarflexor Central Drive
Source: Bioengineering (Basel). 2024 Jan 30;11(2):137. doi: 10.3390/bioengineering11020137 (PMC10885982; doi:10.3390/bioengineering11020137)
Supplement: Supplementary file 1 [file bioengineering-11-00137-s001.zip › Data S2. CEDRS Central Drive Neurotypical Data.xlsx]

## Sheet: Sheet1
Data file S2. CEDRS Central Drive: Neurotypical Data
Related contents:	1. Results:	Experiment #2 Post-Stroke Evaluation
	2. Figure 4
Participant	Age (yrs.)	Dominant Side	Gender	Pulse Duration (µs)	Maximum Voluntary Contraction (ft-lbs.)	Fvol (ft-lbs.)	MFGA (ft-lbs.)	Adjusted Central Drive
P1	26.9569	Right	Female	500	88.5096	88.2329	88.6714	0.885543
P2	28.8761	Right	Male	600	90.6775	88.6771	88.9613	0.888528
P3	26.1739	Right	Female	350	66.9488	66.5729	66.9792	0.883638
P4	28.2136	Left	Male	600	102.365	101.202	100.587	0.904564
P5	27.9699	Right	Female	550	75.3911	75.0411	75.4988	0.883646
P6	28.5667	Right	Female	550	90.052	89.8316	89.6287	0.897897
P7	31.9014	Right	Male	600	71.7715	71.6285	71.7715	0.890584
P8	31.9014	Right	Male	600	76.5743	75.8249	75.7049	0.896727
P9	25.9357	Left	Male	600	66.1627	65.9151	65.5352	0.904014
P10	25.8535	Right	Female	600	60.2309	59.8437	62.3669	0.827096
P11	27.1075	Right	Female	450	54.0026	42.9412	43.0458	0.889836
P12	33.0842	Right	Female	600	92.3349	92.2964	92.236	0.895126
P13	22.4969	Right	Male	600	75.3278	74.6681	75.3595	0.878372
P14	27.6797	Right	Female	600	83.1529	82.81	83.019	0.889685
P15	27.4305	Right	Male	550	69.2456	69.0175	69.3859	0.884923
P16	23.7974	Left	Female	500	76.7927	74.9156	74.8037	0.896573
P17	27.3292	Left	Male	Excluded
P18	19.6413	Right	Male	Excluded
P19	21.692	Right	Female	Excluded
P20	24.1095	Right	Male	Excluded
P21	28.6297	Right	Female	Excluded
P22	27	Right	Male	Excluded
P23	26.1328	Right	Female	Excluded
Average	26.8904	4L	11M	553.125	77.4712	76.2136	76.4722	0.887297
STD	3.10468	19R	12F	69.5269	12.5608	13.8389	13.5892	0.0171207
