# Supplementary material for: A Portable, Neurostimulation-Integrated, Force Measurement Platform for the Clinical Assessment of Plantarflexor Central Drive
Source: Bioengineering (Basel). 2024 Jan 30;11(2):137. doi: 10.3390/bioengineering11020137 (PMC10885982; doi:10.3390/bioengineering11020137)
Supplement: Supplementary file 1 [file bioengineering-11-00137-s001.zip › Data S3. CEDRS Central Drive Post-Stroke Data.xlsx]

## Sheet: Sheet1
Data file S3. CEDRS Central Drive: Post-Stroke Data
Related contents:	1. Results:	Experiment #2 Post-Stroke Evaluation
	2. Figure 4
Participant Characteristics					Paretic			NonParetic
Participants	Age (yrs.)	Chronicity (yrs.)	Gender	Paretic Side	Fvol (ft-lbs.)	MFGA (ft-lbs.)	Adjusted Central Drive	Fvol (ft-lbs.)	MFGA (ft-lbs.)	Adjusted Central Drive
S1	40.9719	11.5619	Male	Right	21.5267	43.8362	0.334583	91.5397	91.4334	0.895999
S2	64.4736	11.3977	Male	Left	38.8974	52.8924	0.538202	68.9219	74.0446	0.782642
S3	50.5736	16.7283	Male	Left	41.3404	48.2622	0.678612	46.6019	50.8436	0.761499
S4	58.2478	10.0315	Male	Left	42.092	44.3153	0.811791	69.4258	69.8765	0.882987
S5	68.8405	5.44832	Male	Right	8.63748	25.6166	0.235496	20.8423	38.7256	0.367947
S6	65.8919	6.987	Male	Right	32.3232	42.1178	0.572158	69.2092	75.0276	0.770151
S7	70.3956	4.41889	Male	Left	29.6953	47.1601	0.439692	67.4362	68.9648	0.856709
S8	49.3114	3.3922	Male	Left	3.97571	17.4117	0.167445	34.8985	44.2044	0.596767
S9	53.8727	7.18686	Female	Left	28.3941	32.909	0.686769	39.2427	39.1175	0.899517
S10	63.5154	2.43395	Male	Right	28.8657	46.0892	0.436854	N/A	N/A	N/A
S11	61.9904	6.08077	Female	Right	43.8492	48.7296	0.737406	66.1327	67.5015	0.85982
S12	57.4921	1.02943	Male	Left	30.287	57.9471	0.356719	39.5345	62.7332	0.44014
S13	62.6502	6.65572	Male	Left	58.8507	62.3341	0.802919	65.5388	65.5628	0.893371
S14	72.5722	1.65092	Female	Left	31.0896	45.0111	0.494189	28.4135	43.57	0.459054
S15	55.5455	4.33676	Male	Right	44.6218	50.8917	0.70547	59.5624	65.4295	0.752412
S16	53.629	10.7351	Female	Right	8.50504	14.7365	0.397221	22.5089	56.3887	0.27423
S17	63.447	1.93292	Female	Right	12.848	22.6947	0.388761	37.9097	37.8954	0.894648
S18	68.4873	3.7755	Male	Left	36.0175	50.739	0.512588	44.6636	60.3987	0.542403
S19	57.3908	3.0089	Female	Right	N/A	N/A	N/A	34.4882	37.5659	0.763696
S20	49.2183	4.23272	Male	Left	13.7632	51.4688	0.192167	24.2567	53.2199	0.310803
S21	65.8234	6.90212	Male	Right	14.6996	39.7094	0.256006	47.6592	53.537	0.723878
S22	58.6119	1.80698	Male	Left	5.22934	28.1889	0.13955	24.7655	28.5243	0.693948
S23	80.9637	10.8063	Male	Left	43.9918	64.8543	0.48263	46.2558	71.193	0.456938
S24	48.6461	7.03628	Male	Left	20.1595	27.3735	0.539286	75.8135	76.6832	0.874724
S25	80.7146	13.0349	Male	left	22.9013	24.3959	0.79465	37.7361	37.3858	0.910238
S26	73.3087	5.5332	Female	Right	37.1941	37.1524	0.895932	42.8593	43.5707	0.866378
Average	61.4072	6.46712	19M	15L	27.9902	41.0735	0.503884	48.2487	56.5359	0.701236
STD	9.7286	3.94935	7F	11R	14.1499	13.406	0.214427	18.7501	15.7146	0.202541
